# Supplementary material for: Improvements in Temperature Uniformity in Carbon Fiber Composites during Microwave-Curing Processes via a Recently Developed Microwave Equipped with a Three-Dimensional Motion System
Source: Materials (Basel). 2023 Jan 11;16(2):705. doi: 10.3390/ma16020705 (PMC9864177; doi:10.3390/ma16020705)
Supplement: Supplementary file 1 [file materials-16-00705-s001.zip]

Archive with 1 entries (1 files):
- materials-2078970-supplementary.pdf
